# Supplementary material for: Countries’ positions in the international global value networks: Centrality and economic performance
Source: Appl Netw Sci. 2017 Jul 12;2(1):21. doi: 10.1007/s41109-017-0041-4 (PMC6214273; doi:10.1007/s41109-017-0041-4)
Supplement: Supplementary file 1 — Appendix. (ZIP 258 kb) [file 41109_2017_41_MOESM1_ESM.zip]

Archive with 3 entries (3 files):
- TableS2.pdf
- TableS3.pdf
- TableS1.pdf
